# Supplementary material for: MicroRNA Delivery by Graphene-Based Complexes into Glioblastoma Cells
Source: Molecules. 2021 Sep 25;26(19):5804. doi: 10.3390/molecules26195804 (PMC8510190; doi:10.3390/molecules26195804)
Supplement: Supplementary file 1 [file molecules-26-05804-s001.zip]

Archive with 1 entries (1 files):
- molecules-1377051-supplementary.pdf
